# Supplementary material for: Polymer Membrane Modified with Photocatalytic and Plasmonic Nanoparticles for Self-Cleaning Filters
Source: Polymers (Basel). 2023 Jan 31;15(3):726. doi: 10.3390/polym15030726 (PMC9920405; doi:10.3390/polym15030726)
Supplement: Supplementary file 1 [file polymers-15-00726-s001.zip]

Archive with 1 entries (1 files):
- polymers-2132888-supplementary.pdf
